# Supplementary material for: Bovine Milk Oligosaccharides and Human Milk Oligosaccharides Modulate the Gut Microbiota Composition and Volatile Fatty Acid Concentrations in a Preclinical Neonatal Model
Source: Microorganisms. 2021 Apr 21;9(5):884. doi: 10.3390/microorganisms9050884 (PMC8143120; doi:10.3390/microorganisms9050884)
Supplement: Supplementary file 1 [file microorganisms-09-00884-s001.zip]

Archive with 1 entries (1 files):
- microorganisms-1169313 suppl final.pdf
